# Supplementary material for: Hormone Receptor and ERBB2 Status in Gene Expression Profiles of Human Breast Tumor Samples
Source: PLoS One. 2011 Oct 13;6(10):e26023. doi: 10.1371/journal.pone.0026023 (PMC3192779; doi:10.1371/journal.pone.0026023)
Supplement: Table S1 — Gene signature predictive of ER status. Because the gene signature contains only genes with positive Spearman correlation coefficients there is no division based on the coefficients. Genes were sorted alphabetically by their symbol. (XLS) [file pone.0026023.s001.xls]

## Sheet: Sheet1
Probe Set ID	Corr. coeff	Gene Symbol	Gene Title
204497_at	0.44	ADCY9	adenylate cyclase 9
202204_s_at	0.44	AMFR	autocrine motility factor receptor
210085_s_at	0.43	ANXA9	annexin A9
211712_s_at	0.45
220581_at	0.45	C6orf97	chromosome 6 open reading frame 97
203963_at	0.48	CA12	carbonic anhydrase XII
204508_s_at	0.48
210735_s_at	0.47
214164_x_at	0.47
215867_x_at	0.47
41660_at	0.43	CELSR1	cadherin, EGF LAG seven-pass G-type receptor 1 (flamingo homolog, Drosophila)
206754_s_at	0.45	CYP2B6 CYP2B7P1	cytochrome P450, family 2, subfamily B, polypeptide 6 /// cytochrome P450, family 2, subfamily B, polypeptide 7
205225_at	0.5	ESR1	estrogen receptor 1
220134_x_at	0.46	FAM176B	family with sequence similarity 176, member B
221710_x_at	0.43
205354_at	0.45	GAMT	guanidinoacetate N-methyltransferase
209602_s_at	0.45	GATA3	GATA binding protein 3
209603_at	0.48
209604_s_at	0.47
205696_s_at	0.45	GFRA1	GDNF family receptor alpha 1
205862_at	0.46	GREB1	growth regulation by estrogen in breast cancer 1
212195_at	0.44	IL6ST	interleukin 6 signal transducer (gp130, oncostatin M receptor)
212196_at	0.44
220540_at	0.44	KCNK15	potassium channel, subfamily K, member 15
212495_at	0.45	KDM4B	lysine (K)-specific demethylase 4B
212496_s_at	0.46
215616_s_at	0.43
201826_s_at	0.43	SCCPDH	saccharopine dehydrogenase (putative)
219197_s_at	0.46	SCUBE2	signal peptide, CUB domain, EGF-like 2
202088_at	0.46	LIV1 (SLC39A6)	solute carrier family 39 (zinc transporter), member 6
219241_x_at	0.44	SSH3	slingshot homolog 3 (Drosophila)
203439_s_at	0.44	STC2	stanniocalcin 2
212956_at	0.43	TBC1D9	TBC1 domain family, member 9 (with GRAM domain)
205009_at	0.44	TFF1	trefoil factor 1
215304_at	0.45	---	---
