# Supplementary material for: Hormone Receptor and ERBB2 Status in Gene Expression Profiles of Human Breast Tumor Samples
Source: PLoS One. 2011 Oct 13;6(10):e26023. doi: 10.1371/journal.pone.0026023 (PMC3192779; doi:10.1371/journal.pone.0026023)
Supplement: Table S4 — Hormone and ERBB2 receptors status determination: sensitivity (‘+’) and specificity (‘-’) obtained with two different microarray-based methods. “One probe set”-by using the single probe set described in the literature. “Signature”-by using our predictive signature. (XLS) [file pone.0026023.s004.xls]

## Sheet: Sheet1
	Sensitivity (%)		Specificity (%)		Sum of specificity and sensitivity(%)
	1 probe set	Signature	1 probe set	Signature	1 probe set	Signature
ER status prediction
GSE3494	89.67	91.18	85.29	88.26	174.96	179.44
GSE2034	92.81	87.56	79.22	88.31	172.03	175.87
GSE7390	92.54	92.54	78.13	81.25	170.67	173.79
GSE2603	98.21	96.43	68.29	100	166.5	196.43
GSE20271	85.71	79.22	78.79	80.6	164.5	159.82
GSE20194	95.12	89.63	85.96	90.35	181.08	179.98
PR status prediction
GSE3494	65.79	83.68	77.05	73.77	142.84	157.45
GSE20271	32.31	76.92	98.73	79.75	131.04	156.67
GSE20194	52.07	81.82	85.99	68.15	138.06	149.97
GSE9195	51.56	62.5	100	60	151.56	122.5
ERBB2 status prediction
GSE2603	77.78	77.78	94.94	94.94	172.72	172.72
GSE20271	54.55	59.09	95.08	94.26	149.63	153.35
GSE20194	62.71	76.27	99.54	99.54	162.25	175.81
GSE16446	73.33	83.07	96.72	98.39	170.05	181.46
